# Supplementary material for: Influence of Parental Health Locus of Control on Behavior, Self-Management and Metabolic Control, in Pediatric Patients with Type 1 Diabetes
Source: J Pers Med. 2022 Sep 27;12(10):1590. doi: 10.3390/jpm12101590 (PMC9604908; doi:10.3390/jpm12101590)
Supplement: Supplementary file 1 [file jpm-12-01590-s001.zip]

Archive with 1 entries (1 files):
- jpm-1887984-supplementary.pdf
